# Supplementary material for: Higher Periwound Temperature Associated with Wound Healing of Pressure Ulcers Detected by Infrared Thermography
Source: J Clin Med. 2021 Jun 29;10(13):2883. doi: 10.3390/jcm10132883 (PMC8269037; doi:10.3390/jcm10132883)
Supplement: Supplementary file 1 [file jcm-10-02883-s001.zip]

Archive with 1 entries (1 files):
- jcm-1265732-supplementary.pdf
